# Supplementary material for: Influence of Covariates on 18F-FDG PET/CT Diagnostic Accuracy for Liver Metastasis
Source: Diagnostics (Basel). 2024 Jul 9;14(14):1466. doi: 10.3390/diagnostics14141466 (PMC11276173; doi:10.3390/diagnostics14141466)
Supplement: Supplementary file 1 [file diagnostics-14-01466-s001.zip]

Archive with 1 entries (1 files):
- diagnostics-3062133-supplementary.pdf
